# Supplementary material for: Study on the cross-resistance of Aedes albopictus (Skuse) (Diptera: Culicidae) to deltamethrin and pyriproxyfen
Source: Parasit Vectors. 2024 Sep 27;17:403. doi: 10.1186/s13071-024-06485-1 (PMC11438187; doi:10.1186/s13071-024-06485-1)
Supplement: Supplementary file 1 — Additional file 1: Data file S1. Excel spreadsheet showing sampling information on the collection of Ae. albopictus in Fujian Province. [file 13071_2024_6485_MOESM1_ESM.xlsx]

## Sheet: Sheet1
Sample sites	Latitude	Longitude	Collection date	Habitat
SM	26°10′32″N	118°11′30″E	2022-08-01	shade
QZ	24°46′38″N	118°33′9″E	2022-08-01	green belt
ZZ	24°0′40″N	117°48′40″E	2022-08-01	shade
PT	25°28′30″N	119°6′29″E	2022-10-01	flowerpot
FZ	26°4′13″N	119°11′11″E	2022-05-01	shade
