# Supplementary material for: Study on the cross-resistance of Aedes albopictus (Skuse) (Diptera: Culicidae) to deltamethrin and pyriproxyfen
Source: Parasit Vectors. 2024 Sep 27;17:403. doi: 10.1186/s13071-024-06485-1 (PMC11438187; doi:10.1186/s13071-024-06485-1)
Supplement: Supplementary file 2 — Additional file 2: Data file S2. Excel spreadsheet showing the bioassay experiments. [file 13071_2024_6485_MOESM2_ESM.xlsx]

## Sheet: Sheet1
deltamethrin	concentration (μg/L)	death rate (%)				PPF	concentration (μg/L)	death rate (%)
FS	8	88	100	84.6		FS	0.01	0	4	8
	4	80	84	84			0.05	24	28	20
	2	52	36	36			0.25	68	64	68
	1	4	20	32			0.5	84	72	80
	0.5	16	16	12			1	100	96	100
SM	10	80	100	85		SM	0.01	4	4	0
	8	68	70	90			0.05	32	24	28
	5	50	55	68			0.25	60	60	56
	3	32	40	45			0.5	84	80	80
	1	20	30	15			1	92	96	100
QZ	1	0	4	4		QZ	0.01	0	4	4
	5	20	36	40			0.05	20	36	20
	10	48	52	60			0.25	40	56	56
	25	76	72	80			0.5	96	88	88
	50	100	96	92			1	100	96	92
ZZ	50	92	100	96		ZZ	0.05	4	0	0
	25	76	84	68			0.25	32	36	44
	10	44	48	48			0.5	52	64	68
	2.5	16	36	28			1	80	88	80
	1	4	0	0			2	92	96	100
PT	100	84	80	72		PT	0.05	12	16	12
	50	60	48	64			0.25	32	20	20
	25	44	36	40			0.5	56	48	72
	5	8	24	24			1	76	80	92
	1	0	4	4			2	100	92	92
FZ	100	80	80	92		FZ	0.1	4	12	12
	80	80	72	84			0.25	28	28	28
	50	64	56	60			0.5	56	44	56
	30	32	32	28			1	76	72	72
	10	16	12	20			2	90	88	96
